# Supplementary material for: 1,4-Naphthoquinone (CNN1) Induces Apoptosis through DNA Damage and Promotes Upregulation of H2AFX in Leukemia Multidrug Resistant Cell Line
Source: Int J Mol Sci. 2022 Jul 23;23(15):8105. doi: 10.3390/ijms23158105 (PMC9330061; doi:10.3390/ijms23158105)
Supplement: Supplementary file 1 [file ijms-23-08105-s001.zip]

Archive with 1 entries (1 files):
- ijms-1805063-supplementary.pdf
